# Supplementary material for: Microscopic Object Classification through Passive Motion Observations with Holographic Microscopy
Source: Life (Basel). 2021 Aug 5;11(8):793. doi: 10.3390/life11080793 (PMC8401815; doi:10.3390/life11080793)
Supplement: Supplementary file 1 [file life-11-00793-s001.zip]

Archive with 17 entries (16 files):
- SupplementaryVideos/
- SupplementaryVideos/Video1_AluminaXY.avi
- __MACOSX/SupplementaryVideos/._Video1_AluminaXY.avi
- SupplementaryVideos/.DS_Store
- __MACOSX/SupplementaryVideos/._.DS_Store
- SupplementaryVideos/Video5_Polystyrene_XZ.avi
- __MACOSX/SupplementaryVideos/._Video5_Polystyrene_XZ.avi
- SupplementaryVideos/Video6_AluminaXZ.avi
- __MACOSX/SupplementaryVideos/._Video6_AluminaXZ.avi
- SupplementaryVideos/Video3_GasVesiclesXY.avi
- __MACOSX/SupplementaryVideos/._Video3_GasVesiclesXY.avi
- SupplementaryVideos/Video4_Staphepi_XZ_Tracked.avi
- __MACOSX/SupplementaryVideos/._Video4_Staphepi_XZ_Tracked.avi
- SupplementaryVideos/Video7_GasVesiclesXZ.avi
- __MACOSX/SupplementaryVideos/._Video7_GasVesiclesXZ.avi
- SupplementaryVideos/Video2_StaphEpi_XY.avi
- __MACOSX/SupplementaryVideos/._Video2_StaphEpi_XY.avi
